# Supplementary material for: Circ_16601 facilitates Hippo pathway signaling via the miR-5580-5p/FGB axis to promote my-CAF recruitment in the TME and LUAD progression
Source: Respir Res. 2023 Nov 12;24:276. doi: 10.1186/s12931-023-02566-4 (PMC10642073; doi:10.1186/s12931-023-02566-4)
Supplement: Supplementary file 1 — Additional file 1. Supplementary Tables. [file 12931_2023_2566_MOESM1_ESM.xlsx]

## Sheet: Supplementary Table 1
The circRNA DEGs of RNA sequence in LUAD tissue.
Gene ID	Tumor	Normal	log2 Fold Change	p-value
hsa_circ_0073239	9.82386	0	6.17264	0.0388577
hsa_circ_0057123	4.26789	0	5.03692	0.00112803
hsa_circ_0079557	21.4941	0.443519	4.82441	8.30695e-08
hsa_circ_0016599	12.6683	0.290408	4.63832	0.00226708
hsa_circ_0002463	3.4974	0	4.6257	0.00298476
hsa_circ_0087458	3.08036	0	4.49865	0.0126391
hsa_circ_0046848	2.59626	0	4.24206	0.0202124
hsa_circ_0016601	43.2305	2.49245	3.87341	7.44751e-10
hsa_circ_0007813	9.95118	0.421023	3.76352	0.000645356
hsa_circ_0027969	4.86206	0.138554	3.7472	0.00413248
hsa_circ_0032379	2.35018	0.0829738	3.53079	0.0163373
hsa_circ_0000837	23.2807	2.35786	3.47384	0.0287278
hsa_circ_0001681	72.1895	6.22873	3.43088	8.80552e-06
hsa_circ_0076704	6.47972	0.348235	3.42744	0.00356543
hsa_circ_0082002	23.8611	2.23792	3.38016	0.0156844
hsa_circ_0016600	76.7642	7.77855	3.35993	2.30524e-09
hsa_circ_0006006	12.0279	1.31827	3.27292	2.53549e-07
hsa_circ_0001833	3.13145	0.173313	3.24427	0.0310889
hsa_circ_0084727	9.56298	0.754129	3.24187	0.00844794
hsa_circ_0005110	13.7564	1.25838	3.07864	0.000136448
hsa_circ_0000869	3.23915	0.198516	3.04355	0.0414826
hsa_circ_0071261	0.52356	9.00628	-3.02134	0.00637677
hsa_circ_0007666	0	2.8997	-3.12344	0.0224741
hsa_circ_0005940	0	2.26932	-3.14122	0.0171966
hsa_circ_0001975	0	2.56007	-3.15971	0.0189396
hsa_circ_0087385	0	2.55507	-3.16982	0.0116452
hsa_circ_0005856	0	2.77985	-3.17362	0.0344051
hsa_circ_0076947	0.13089	4.23308	-3.18843	0.00166731
hsa_circ_0047199	0	2.44079	-3.20935	0.0165627
hsa_circ_0052166	0.869416	11.9779	-3.21328	5.58854e-05
hsa_circ_0025763	1.01987	4.85778	-3.2255	0.00304859
hsa_circ_0025967	1.60498	12.39	-3.22667	0.000454794
hsa_circ_0007847	0.21815	6.44339	-3.23557	0.0054827
hsa_circ_0001426	0	3.20103	-3.25856	0.0493013
hsa_circ_0075143	0	2.97174	-3.27987	0.0171677
hsa_circ_0004564	0	2.93791	-3.32395	0.0114423
hsa_circ_0031727	0	3.56174	-3.33655	0.0267146
hsa_circ_0002357	0	2.88642	-3.36343	0.00999438
hsa_circ_0078059	0	3.31198	-3.47244	0.0079666
hsa_circ_0009079	0	3.5121	-3.48294	0.00641812
hsa_circ_0081979	0	2.973	-3.50191	0.00452744
hsa_circ_0070098	0.13089	5.70701	-3.53856	0.000176146

## Sheet: Supplementary Table 2
Supplementary Table 2. Sequences of siFGB, siYAP, sh16601
Gene name	Forward primer (5' to 3')	Reverse primer (5' to 3')
SiFGB-1	GAGUAUACUGUGACAUGAATT	UUCAUGUCACAGUAUACUCTT
SiFGB-2	CACUGUCAGUUGCAAUAUUTT	AAUAUUGCAACUGACAGUGTT
SiFGB-3	GGAUCCAUAUAAACAGGGATT	UCCCUGUUUAUAUGGAUCCTT
ShYAP-1	GATCGCCACCAAGCTAGATAAAGAATCAAGACTTCTTTATCTAGCTTGGTGGCTTTTT	CGCGAAAAAGCCACCAAGCTAGATAAAGAAGTCTTGATTCTTTATCTAGCTTGGTGGC
ShYAP-2	GATCgCAGGTGATACTATCAACCAAATCAAGACTTTGGTTGATAGTATCACCTGTTTTT	CGCGAAAAACAGGTGATACTATCAACCAAAGTCTTGATTTGGTTGATAGTATCACCTGC
Sh16601 2#	AAACCTATAAAGGAACTGGCTTTAGA	AAAATCTAAAGCCAGTTCCTTTATAG
Sh16601 3#	AAACATAAAGGAACTGGCTTTAGAAA	AAAATTTCTAAAGCCAGTTCCTTTAT

## Sheet: Supplementary Table 3
Supplementary Table 1. Primer sequences for qRT-PCR
PCR primers name	Forward primer (5' to 3')	Reverse primer (5' to 3')
H_Circ_16601	GTACTTTTCTAAAGCCAGTTCCTT	TCTTGGTTTCCTCCTTGTCCA
H_FGB	TTCCTGTGGTGTCTGGCAAA	CTGAATCACTGTCCATCCTCCA
H_ANKRD1	AGACACTTCTAGCCCACCCT	AGCTCTGCCTCTCGTTGTTT
H_DNAH14	AAGCACTGCGCTACCTGATT	TGCTTGCAGATCTGGAGAAACT
H_ACTB	GGACTTCGAGCAAGAGATGG	CCACGTCACACTTCATGATGG
H_GAPDH	GTCTCCTCTGACTTCAACAGCG	ACCACCCTGTTGCTGTAGCCAA
M_COL1A1	GGGGCAAGACAGTCATCGAA	GAGGGAACCAGATTGGGGTG
M_COL1A2	CACCCCAGCGAAGAACTCAT	TCTCCTCATCCAGGTACGCA
M_COL3A1	ACGTAAGCACTGGTGGACAG	GGAGGGCCATAGCTGAACTG
M_ACTA2	GTACCCAGGCATTGCTGACA	GAGGCGCTGATCCACAAAAC
M_FAP	AATGTGGCATAGCAGTGGCT	TGTTGGGAGGCCCATGAATC
M_ACTB	CACTGTCGAGTCGCGTCC	TCATCCATGGCGAACTGGTG
hsa-miR-29b-2-5p	GCTGGTTTCACATGGTGGCTTAG
hsa-miR-33a-3p	GCAATGTTTCCACAGTGCATCAC
hsa-miR-548aq-5p	GCGGAAAGTAATTGCTGTTTTTGCC
hsa-miR-7-1-3p	GGCAACAAATCACAGTCTGCCATA
hsa-miR-617	GAGACTTCCCATTTGAAGGTGGC
hsa-miR-6507-3p	GGCAAAGTCCTTCCTATTTTTCCC
hsa-miR-661	TGCCTGGGTCTCTGGCCTGCGCGT
hsa-miR-7850-5p	GGTTTGGACATAGTGTGGCTGG
hsa-miR-152-5p	GGAGGTTCTGTGATACACTCCGACT
hsa-miR-181a-5p	GGAACATTCAACGCTGTCGGTGAGT
hsa-miR-331-5p	CTAGGTATGGTCCCAGGGATCC
hsa-miR-3912-5p	GGGCATGTCCATATTATGGGTTAGT
hsa-miR-4647	GGAAGATGGTGCTGTGCTGAGGAA
hsa-miR-508-3p	GGTGATTGTAGCCTTTTGGAGTAGA
hsa-miR-518c-5p	GTCTCTGGAGGGAAGCACTTTCTG
hsa-miR-548ai	GGGAAAGGTAATTGCAGTTTTTCCC
hsa-miR-5580-5p	GGGTGCTGGCTCATTTCATATGTGT
hsa-miR-5586-5p	GGGTATCCAGCTTGTTACTATATGC
hsa-miR-5694	GCAGATCATGGGACTGTCTCAG
hsa-miR-570-5p	GGGAAAGGTAATTGCAGTTTTTCCC
hsa-miR-616-3p	GGAGTCATTGGAGGGTTTGAGCAG
hsa-miR-627-5p	GGCGTGAGTCTCTAAGAAAAGAGGA
hsa-miR-6876-5p	CAGGAAGGAGACAGGCAGTTCA
hsa-miR-6888-3p	GGGATCTGTCTCGATTGTTTCCAG
hsa-miR-7157-3p	GGTCTGTGCTACTGGATGAAGAGT
hsa-miR-892c-3p	GGCACTGTTTCCTTTCTGAGTGGA
hsa-miR-942-5p	GGTCTTCTCTGTTTTGGCCATGTG
hsa-miR-9500	GGAAGGGAAGATGGTGACCAC
hsa-miR-6809-3p	GCTTCTCTTCTCTCCTTCCCAG

## Sheet: Supplementary Table 4
29 candidate miRNAs bound to circ_16601 and FGB mRNA.
hsa-miR-29b-2-5p	hsa-miR-33a-3p	hsa-miR-548aq-5p
hsa-miR-7-1-3p	hsa-miR-617	hsa-miR-6507-3p
hsa-miR-661	hsa-miR-7850-5p	hsa-miR-152-5p
hsa-miR-181a-5p	hsa-miR-331-5p	hsa-miR-3912-5p
hsa-miR-4647	hsa-miR-508-3p	hsa-miR-518c-5p
hsa-miR-548ai	hsa-miR-5580-5p	hsa-miR-5586-5p
hsa-miR-5694	hsa-miR-570-5p	hsa-miR-616-3p
hsa-miR-627-5p	hsa-miR-6876-5p	hsa-miR-6888-3p
hsa-miR-7157-3p	hsa-miR-892c-3p	hsa-miR-942-5p
hsa-miR-9500	hsa-miR-6809-3p
